# Supplementary material for: Netazepide Inhibits Expression of Pappalysin 2 in Type 1 Gastric Neuroendocrine Tumors
Source: Cell Mol Gastroenterol Hepatol. 2020 Jan 28;10(1):113–32. doi: 10.1016/j.jcmgh.2020.01.010 (PMC7215182; doi:10.1016/j.jcmgh.2020.01.010)
Supplement: Supplementary Table 1 [file mmc1.xlsx]

## Sheet: TopSigGenes
ID	gene_assignment	logFC.W06vW0	logFC.W12vW0	logFC.W24vW0	PV.W06vW0	PV.W12vW0	PV.W24vW0	FDR.W06vW0	FDR.W12vW0	FDR.W24vW0
17021437	NM_001252383 // CGA // glycoprotein hormones, alpha polypeptide // 6q12-q21 // 1081 /// NM_000735 // CGA // glycoprotein hormones, alpha polypeptide // 6q12-q21 // 1081 /// ENST00000369582 // CGA // glycoprotein hormones, alpha polypeptide // 6q12-q21 // 1081 /// BC010957 // CGA // glycoprotein hormones, alpha polypeptide // 6q12-q21 // 1081	-4.065	-4.1275	0.42875	1.3997e-11	1.01961e-11	0.221224	7.50478e-07	5.46685e-07	0.648238
16787650	ENST00000216492 // CHGA // chromogranin A (parathyroid secretory protein 1) // 14q32 // 1113 /// NM_001275 // CHGA // chromogranin A (parathyroid secretory protein 1) // 14q32 // 1113 /// BC006459 // CHGA // chromogranin A (parathyroid secretory protein 1) // 14q32 // 1113 /// ENST00000553866 // CHGA // chromogranin A (parathyroid secretory protein 1) // 14q32 // 1113 /// ENST00000556076 // CHGA …	-1.34125	-1.29125	-0.0775	1.523e-09	3.13267e-09	0.591458	4.08295e-05	5.59882e-05	0.86733
16674151	ENST00000367662 // PAPPA2 // pappalysin 2 // 1q23-q25 // 60676 /// NM_020318 // PAPPA2 // pappalysin 2 // 1q23-q25 // 60676 /// NM_021936 // PAPPA2 // pappalysin 2 // 1q23-q25 // 60676 /// ENST00000367661 // PAPPA2 // pappalysin 2 // 1q23-q25 // 60676 /// BC152552 // PAPPA2 // pappalysin 2 // 1q23-q25 // 60676	-2.1375	-2.1825	0.02875	3.12894e-09	2.10983e-09	0.90398	5.59215e-05	5.59882e-05	0.975284
16809075	ENST00000267845 // HDC // histidine decarboxylase // 15q21-q22 // 3067 /// NM_002112 // HDC // histidine decarboxylase // 15q21-q22 // 3067 /// M60445 // HDC // histidine decarboxylase // 15q21-q22 // 3067 /// BC130527 // HDC // histidine decarboxylase // 15q21-q22 // 3067 /// BC144173 // HDC // histidine decarboxylase // 15q21-q22 // 3067 /// ENST00000559816 // HDC // histidine decarboxylase // …	-1.57125	-1.38625	-0.01	8.37669e-09	7.81498e-08	0.956818	0.000112283	0.000838031	0.989862
16888554	ENST00000304698 // FAM171B // family with sequence similarity 171, member B // 2q32.1 // 165215 /// NM_177454 // FAM171B // family with sequence similarity 171, member B // 2q32.1 // 165215 /// AK289737 // FAM171B // family with sequence similarity 171, member B // 2q32.1 // 165215	-0.63625	-0.385	0.03625	6.88174e-07	0.000491343	0.707995	0.00737956	0.1966	0.912656
17110289	NM_000898 // MAOB // monoamine oxidase B // Xp11.23 // 4129 /// ENST00000378069 // MAOB // monoamine oxidase B // Xp11.23 // 4129 /// BC022494 // MAOB // monoamine oxidase B // Xp11.23 // 4129 /// ENST00000536181 // MAOB // monoamine oxidase B // Xp11.23 // 4129 /// ENST00000538942 // MAOB // monoamine oxidase B // Xp11.23 // 4129 /// ENST00000487544 // MAOB // monoamine oxidase B // Xp11.23 // 4…	-0.665	-0.64125	-0.1	8.27206e-07	1.45844e-06	0.332583	0.00739205	0.00651644	0.734164
16736405	ENST00000250018 // TPH1 // tryptophan hydroxylase 1 // 11p15.3-p14 // 7166 /// NM_004179 // TPH1 // tryptophan hydroxylase 1 // 11p15.3-p14 // 7166 /// BC106739 // TPH1 // tryptophan hydroxylase 1 // 11p15.3-p14 // 7166 /// ENST00000341556 // TPH1 // tryptophan hydroxylase 1 // 11p15.3-p14 // 7166 /// ENST00000417164 // TPH1 // tryptophan hydroxylase 1 // 11p15.3-p14 // 7166	-1.355	-1.29125	-0.11625	1.8148e-06	3.73431e-06	0.596678	0.0139006	0.00993481	0.869293
16872248	NM_001828 // CLC // Charcot-Leyden crystal galectin // 19q13.1 // 1178 /// ENST00000221804 // CLC // Charcot-Leyden crystal galectin // 19q13.1 // 1178 /// L01664 // CLC // Charcot-Leyden crystal galectin // 19q13.1 // 1178	-0.97625	-0.90625	0.04375	2.47305e-06	7.32724e-06	0.786072	0.0148801	0.0151102	0.941824
16908977	NM_003469 // SCG2 // secretogranin II // 2q35-q36 // 7857 /// ENST00000305409 // SCG2 // secretogranin II // 2q35-q36 // 7857 /// BC022509 // SCG2 // secretogranin II // 2q35-q36 // 7857 /// ENST00000421386 // SCG2 // secretogranin II // 2q35-q36 // 7857 /// ENST00000433889 // SCG2 // secretogranin II // 2q35-q36 // 7857	-0.865	-0.83	-0.04	2.49773e-06	4.59846e-06	0.77958	0.0148801	0.0107198	0.939356
16761830	ENST00000266397 // ERP27 // endoplasmic reticulum protein 27 // 12p12.3 // 121506 /// NM_152321 // ERP27 // endoplasmic reticulum protein 27 // 12p12.3 // 121506 /// BC030218 // ERP27 // endoplasmic reticulum protein 27 // 12p12.3 // 121506	-1.2275	-1.0325	-0.4825	3.06996e-06	3.3826e-05	0.0259821	0.0164602	0.0403033	0.323822
16775844	NM_182848 // CLDN10 // claudin 10 // 13q31-q34 // 9071 /// ENST00000376873 // CLDN10 // claudin 10 // 13q31-q34 // 9071 /// NM_001160100 // CLDN10 // claudin 10 // 13q31-q34 // 9071 /// NM_006984 // CLDN10 // claudin 10 // 13q31-q34 // 9071 /// ENST00000299339 // CLDN10 // claudin 10 // 13q31-q34 // 9071 /// BC010920 // CLDN10 // claudin 10 // 13q31-q34 // 9071 /// ENST00000376855 // CLDN10 // cl…	-0.69375	-0.58625	-0.09875	4.45453e-06	4.40294e-05	0.410404	0.0200888	0.0481781	0.780982
16987673	NM_000919 // PAM // peptidylglycine alpha-amidating monooxygenase // 5q14-q21 // 5066 /// NM_138766 // PAM // peptidylglycine alpha-amidating monooxygenase // 5q14-q21 // 5066 /// NM_138821 // PAM // peptidylglycine alpha-amidating monooxygenase // 5q14-q21 // 5066 /// NM_001177306 // PAM // peptidylglycine alpha-amidating monooxygenase // 5q14-q21 // 5066 /// ENST00000438793 // PAM // peptidylgl…	-0.58625	-0.61125	0.0025	4.49606e-06	2.4237e-06	0.980196	0.0200888	0.00812197	0.995195
17118854	---	-0.35625	0.1225	-0.03375	5.02336e-06	0.0560858	0.585374	0.0207183	0.611378	0.865218
16972299	---	-0.4	-0.38375	-0.48	6.15848e-06	1.10429e-05	3.76698e-07	0.0220298	0.0185027	0.00126234
16654237	---	0.54375	0.30125	0.17375	6.16311e-06	0.00394011	0.0782982	0.0220298	0.379884	0.469535
16859821	---	0.3375	0.32875	0.2275	9.21035e-06	1.32491e-05	0.000934561	0.0308645	0.0202964	0.103899
16801108	NM_013243 // SCG3 // secretogranin III // 15q21 // 29106 /// ENST00000220478 // SCG3 // secretogranin III // 15q21 // 29106 /// NM_001165257 // SCG3 // secretogranin III // 15q21 // 29106 /// ENST00000542355 // SCG3 // secretogranin III // 15q21 // 29106 /// AF453583 // SCG3 // secretogranin III // 15q21 // 29106 /// ENST00000558709 // SCG3 // secretogranin III // 15q21 // 29106	-0.83	-0.7425	0.05625	1.69975e-05	7.09978e-05	0.720104	0.0536092	0.0698208	0.916975
16788758	NR_030267 // MIR487B // microRNA 487b // 14q32.31 // 664616	-0.78625	-0.77	-0.3775	1.83749e-05	2.42537e-05	0.0174061	0.0547337	0.0314079	0.282208
16651791	---	0.535	0.5275	0.2325	2.08476e-05	2.51258e-05	0.0310996	0.0588309	0.0314079	0.345804
16811762	NM_006715 // MAN2C1 // mannosidase, alpha, class 2C, member 1 // 15q11-q13 // 4123 /// NM_001256494 // MAN2C1 // mannosidase, alpha, class 2C, member 1 // 15q11-q13 // 4123 /// ENST00000267978 // MAN2C1 // mannosidase, alpha, class 2C, member 1 // 15q11-q13 // 4123 /// ENST00000565683 // MAN2C1 // mannosidase, alpha, class 2C, member 1 // 15q11-q13 // 4123 /// NM_001256495 // MAN2C1 // mannosidas…	0.2525	0.0825	-0.005	2.33183e-05	0.100691	0.918461	0.0625128	0.680755	0.979086
16970185	OTTHUMT00000365381 // OTTHUMG00000161575 // NULL // --- // --- /// OTTHUMT00000365381 // RP11-33B1.3 // NULL // --- // ---	-0.46625	-0.18	0.02125	2.66472e-05	0.057298	0.815657	0.0680353	0.613402	0.950894
16817713	NR_015396 // CDIPT-AS1 // CDIPT antisense RNA 1 (head to head) // 16p11.2 // 440356 /// NR_024370 // CDIPT-AS1 // CDIPT antisense RNA 1 (head to head) // 16p11.2 // 440356 /// ENST00000398859 // CDIPT-AS1 // CDIPT antisense RNA 1 (head to head) // 16p11.2 // 440356 /// ENST00000565014 // CDIPT-AS1 // CDIPT antisense RNA 1 (head to head) // 16p11.2 // 440356	0.41375	0.1375	-0.01125	2.79535e-05	0.0996761	0.889744	0.0681265	0.68046	0.971463
16875683	ENST00000412770 // PPP6R1 // protein phosphatase 6, regulatory subunit 1 // 19q13.42 // 22870 /// NM_014931 // PPP6R1 // protein phosphatase 6, regulatory subunit 1 // 19q13.42 // 22870 /// BC094753 // PPP6R1 // protein phosphatase 6, regulatory subunit 1 // 19q13.42 // 22870 /// AK297152 // PPP6R1 // protein phosphatase 6, regulatory subunit 1 // 19q13.42 // 22870 /// AB029038 // PPP6R1 // prote…	0.27625	0.22125	0.04875	2.99758e-05	0.000401906	0.374727	0.0698789	0.177814	0.757836
16701119	NM_152666 // PLD5 // phospholipase D family, member 5 // 1q43 // 200150 /// NM_001195811 // PLD5 // phospholipase D family, member 5 // 1q43 // 200150 /// NM_001195812 // PLD5 // phospholipase D family, member 5 // 1q43 // 200150 /// ENST00000442594 // PLD5 // phospholipase D family, member 5 // 1q43 // 200150 /// ENST00000427495 // PLD5 // phospholipase D family, member 5 // 1q43 // 200150 /// A…	-0.625	-0.3875	-0.17	3.8038e-05	0.00465332	0.183796	0.0825287	0.385021	0.613293
16781268	NM_000705 // ATP4B // ATPase, H+/K+ exchanging, beta polypeptide // 13q34 // 496 /// ENST00000335288 // ATP4B // ATPase, H+/K+ exchanging, beta polypeptide // 13q34 // 496 /// BC029059 // ATP4B // ATPase, H+/K+ exchanging, beta polypeptide // 13q34 // 496	-1.7	-0.66375	0.065	4.06801e-05	0.0624038	0.849851	0.0825287	0.625753	0.959991
16940161	NM_001837 // CCR3 // chemokine (C-C motif) receptor 3 // 3p21.3 // 1232 /// ENST00000541018 // CCR3 // chemokine (C-C motif) receptor 3 // 3p21.3 // 1232 /// NM_178328 // CCR3 // chemokine (C-C motif) receptor 3 // 3p21.3 // 1232 /// NM_001164680 // CCR3 // chemokine (C-C motif) receptor 3 // 3p21.3 // 1232 /// ENST00000545097 // CCR3 // chemokine (C-C motif) receptor 3 // 3p21.3 // 1232 /// NM_1…	-0.545	-0.36875	-0.19875	4.10589e-05	0.00244529	0.0806203	0.0825287	0.333783	0.47444
16713971	---	-0.7275	-0.62625	-0.69125	4.23129e-05	0.000247919	7.96328e-05	0.0825287	0.141412	0.0402414
16911201	NM_001819 // CHGB // chromogranin B (secretogranin 1) // 20pter-p12 // 1114 /// ENST00000378961 // CHGB // chromogranin B (secretogranin 1) // 20pter-p12 // 1114 /// BC000375 // CHGB // chromogranin B (secretogranin 1) // 20pter-p12 // 1114 /// AK293536 // CHGB // chromogranin B (secretogranin 1) // 20pter-p12 // 1114 /// CR456726 // CHGB // chromogranin B (secretogranin 1) // 20pter-p12 // 1114 …	-0.69	-0.45625	-0.0025	4.51684e-05	0.00313706	0.9858	0.0825287	0.353565	0.996542
17101392	NM_015691 // WWC3 // WWC family member 3 // Xp22.32 // 55841 /// ENST00000380861 // WWC3 // WWC family member 3 // Xp22.32 // 55841 /// BC098455 // WWC3 // WWC family member 3 // Xp22.32 // 55841 /// ENST00000454666 // WWC3 // WWC family member 3 // Xp22.32 // 55841	0.29125	0.16125	0.16125	4.58434e-05	0.0112616	0.0112616	0.0825287	0.457512	0.242495
16938654	OTTHUMT00000342017 // KRT18P15 // NULL // --- // --- /// ENST00000458108 // KRT18P15 // keratin 18 pseudogene 15 // --- // ---	0.26	0.315	-0.01875	4.61768e-05	3.33336e-06	0.723968	0.0825287	0.0096578	0.918571
17127643	---	-0.52375	-0.875	-1.04375	0.000682977	9.74741e-07	5.22789e-08	0.171796	0.00651644	0.000457676
17127399	---	-0.32	-0.52625	-0.67375	0.00138921	3.89114e-06	7.45935e-08	0.192395	0.00993481	0.000457676
17118177	AK293868 // LOC100506276 // uncharacterized LOC100506276 // --- // 100506276	0.32125	0.3975	0.56875	0.00148945	0.000173567	1.44217e-06	0.197061	0.116327	0.00351477
17127243	---	-0.33	-0.5825	-0.6725	0.00155686	1.6298e-06	1.61695e-07	0.20066	0.00663677	0.000670561
17127615	---	-0.275	-0.50125	-0.57	0.00189203	1.40166e-06	1.76841e-07	0.213481	0.00651644	0.000677262
17127245	---	-0.295	-0.57125	-0.71875	0.00206356	6.35446e-07	1.24647e-08	0.216005	0.00567845	0.000222774
17127357	---	-0.30875	-0.54625	-0.67875	0.00219738	2.87215e-06	8.76654e-08	0.219398	0.00905861	0.000470036
17127259	---	-0.31375	-0.54	-0.70375	0.00243892	5.16752e-06	7.68242e-08	0.224984	0.0115445	0.000457676
17127653	---	-0.31875	-0.61375	-0.69875	0.00289944	1.32114e-06	1.62584e-07	0.24093	0.00651644	0.000670561
17127623	---	-0.31	-0.59375	-0.62125	0.00338513	1.92737e-06	9.57866e-07	0.253075	0.00688932	0.00256789
17127639	---	-0.46125	-1.19	-1.245	0.00367837	1.59464e-08	6.98251e-09	0.256459	0.00021375	0.000222774
17127641	---	-0.275	-0.50625	-0.60125	0.00519459	7.84242e-06	5.85988e-07	0.274766	0.0153332	0.00184817
17127241	---	-0.24375	-0.50875	-0.645	0.00533758	1.29052e-06	2.44886e-08	0.27557	0.00651644	0.000262601
17127665	---	-0.29875	-0.52625	-0.62	0.00601081	1.89576e-05	1.81174e-06	0.281229	0.0274717	0.00395818
17127631	---	-0.33375	-0.50875	-0.85	0.00642688	0.000129745	7.54178e-08	0.28239	0.103829	0.000457676
17127649	---	-0.30625	-0.54	-0.65125	0.00704348	2.51886e-05	1.75861e-06	0.28459	0.0314079	0.00395818
16740406	AF001542 // MALAT1 // metastasis associated lung adenocarcinoma transcript 1 (non-protein coding) // 11q13.1 // 378938	-0.17375	-0.365	-0.53375	0.0108102	5.46309e-06	1.06223e-08	0.316383	0.0117166	0.000222774
17127619	---	-0.2575	-0.56125	-0.77375	0.0111471	3.42239e-06	1.73111e-08	0.318074	0.0096578	0.000232042
16968312	---	0.2925	0.6025	0.45	0.0113138	8.00733e-06	0.000300142	0.319269	0.0153332	0.0732207
17127621	---	-0.2425	-0.485	-0.56625	0.0150493	2.26297e-05	2.54042e-06	0.341473	0.0311111	0.00486464
17127661	---	-0.31	-0.68125	-0.9075	0.0322781	4.18426e-05	6.88868e-07	0.425476	0.046739	0.00205195
17127627	---	-0.23625	-0.415	-0.66375	0.0358942	0.000667886	1.84558e-06	0.43805	0.205219	0.00395818
17127683	---	-0.23375	-0.58	-0.775	0.0367904	1.2073e-05	1.40036e-07	0.439291	0.0196157	0.000670561
17109121	---	-0.13875	-0.3225	-0.415	0.0482438	6.23433e-05	1.93809e-06	0.46729	0.0630691	0.00397615
16651369	---	0.3875	1.07625	1.435	0.120193	0.000156827	3.64949e-06	0.589967	0.114164	0.00655619
17117798	---	-0.11875	-0.41	-0.485	0.157137	3.70234e-05	3.66834e-06	0.63803	0.0422358	0.00655619
16816171	---	0.09375	-0.11625	-0.46	0.217707	0.129567	2.00228e-06	0.692829	0.710531	0.00397615
17002871	---	-0.09	-0.52	-0.5425	0.288588	1.73294e-06	8.98619e-07	0.745769	0.00663677	0.00253586
17117542	---	-0.08625	-0.325	-0.52625	0.299734	0.000532606	1.07572e-06	0.7518	0.198494	0.00274651
17127659	---	-0.13625	-0.9225	-0.43375	0.35474	1.29804e-06	0.00613247	0.784526	0.00651644	0.203327
17118171	ENST00000331523 // EEF1A1 // eukaryotic translation elongation factor 1 alpha 1 // 6q14.1 // 1915	-0.07125	-0.31375	-0.6175	0.420092	0.00138889	2.3374e-07	0.8203	0.278114	0.000835497

## Sheet: Kate Top 17
Down regulated known genes
ID	gene_assignment	logFC.W06vW0	logFC.W12vW0	logFC.W24vW0	PV.W06vW0	PV.W12vW0	PV.W24vW0	FDR.W06vW0	FDR.W12vW0	FDR.W24vW0	transcript_cluster_id	probeset_id	seqname	strand	start	stop	total_probes
17021437	NM_001252383 // CGA // glycoprotein hormones, alpha polypeptide // 6q12-q21 // 1081 /// NM_000735 // CGA // glycoprotein hormones, alpha polypeptide // 6q12-q21 // 1081 /// ENST00000369582 // CGA // glycoprotein hormones, alpha polypeptide // 6q12-q21 // 1081 /// BC010957 // CGA // glycoprotein hormones, alpha polypeptide // 6q12-q21 // 1081	-4.065	-4.1275	0.42875	1.3997e-11	1.01961e-11	0.221224	7.50478e-07	5.46685e-07	0.648238	17021437	17021437	chr6	-	87795216	87804865	21
16674151	ENST00000367662 // PAPPA2 // pappalysin 2 // 1q23-q25 // 60676 /// NM_020318 // PAPPA2 // pappalysin 2 // 1q23-q25 // 60676 /// NM_021936 // PAPPA2 // pappalysin 2 // 1q23-q25 // 60676 /// ENST00000367661 // PAPPA2 // pappalysin 2 // 1q23-q25 // 60676 /// BC152552 // PAPPA2 // pappalysin 2 // 1q23-q25 // 60676	-2.1375	-2.1825	0.02875	3.12894e-09	2.10983e-09	0.90398	5.59215e-05	5.59882e-05	0.975284	16674151	16674151	chr1	+	176432307	176814735	23
17018525	NM_001832 // CLPS // colipase, pancreatic // 6p21.31 // 1208 /// NM_001252597 // CLPS // colipase, pancreatic // 6p21.31 // 1208 /// ENST00000259938 // CLPS // colipase, pancreatic // 6p21.31 // 1208 /// NM_001252598 // CLPS // colipase, pancreatic // 6p21.31 // 1208 /// BC025693 // CLPS // colipase, pancreatic // 6p21.31 // 1208	-2.2025	-1.64125	-1.61125	5.81766e-05	0.00134698	0.00158852	0.0894141	0.277773	0.1236	17018525	17018525	chr6	-	35762759	35765121	19
16809075	ENST00000267845 // HDC // histidine decarboxylase // 15q21-q22 // 3067 /// NM_002112 // HDC // histidine decarboxylase // 15q21-q22 // 3067 /// M60445 // HDC // histidine decarboxylase // 15q21-q22 // 3067 /// BC130527 // HDC // histidine decarboxylase // 15q21-q22 // 3067 /// BC144173 // HDC // histidine decarboxylase // 15q21-q22 // 3067 /// ENST00000559816 // HDC // histidine decarboxylase // …	-1.57125	-1.38625	-0.01	8.37669e-09	7.81498e-08	0.956818	0.000112283	0.000838031	0.989862	16809075	16809075	chr15	-	50534142	50558259	26
17090713	NM_001807 // CEL // carboxyl ester lipase // 9q34.3 // 1056 /// ENST00000372080 // CEL // carboxyl ester lipase // 9q34.3 // 1056 /// M85201 // CEL // carboxyl ester lipase // 9q34.3 // 1056 /// ENST00000351304 // CEL // carboxyl ester lipase // 9q34.3 // 1056	-1.71875	-1.3025	-1.5825	0.000753364	0.00744103	0.00161913	0.172723	0.424352	0.124144	17090713	17090713	chr9	+	135937365	135947248	21
16659637	NM_015849 // CELA2B // chymotrypsin-like elastase family, member 2B // 1p36.21 // 51032 /// ENST00000375910 // CELA2B // chymotrypsin-like elastase family, member 2B // 1p36.21 // 51032 /// BC069455 // CELA2B // chymotrypsin-like elastase family, member 2B // 1p36.21 // 51032 /// BC113540 // CELA2B // chymotrypsin-like elastase family, member 2B // 1p36.21 // 51032 /// BC113542 // CELA2B // chymo…	-2.09	-1.3	-2.75125	0.00143638	0.0346983	8.03072e-05	0.19448	0.564141	0.0402414	16659637	16659637	chr1	+	15802596	15817895	9
16787650	ENST00000216492 // CHGA // chromogranin A (parathyroid secretory protein 1) // 14q32 // 1113 /// NM_001275 // CHGA // chromogranin A (parathyroid secretory protein 1) // 14q32 // 1113 /// BC006459 // CHGA // chromogranin A (parathyroid secretory protein 1) // 14q32 // 1113 /// ENST00000553866 // CHGA // chromogranin A (parathyroid secretory protein 1) // 14q32 // 1113 /// ENST00000556076 // CHGA …	-1.34125	-1.29125	-0.0775	1.523e-09	3.13267e-09	0.591458	4.08295e-05	5.59882e-05	0.86733	16787650	16787650	chr14	+	93389425	93401638	18
16736405	ENST00000250018 // TPH1 // tryptophan hydroxylase 1 // 11p15.3-p14 // 7166 /// NM_004179 // TPH1 // tryptophan hydroxylase 1 // 11p15.3-p14 // 7166 /// BC106739 // TPH1 // tryptophan hydroxylase 1 // 11p15.3-p14 // 7166 /// ENST00000341556 // TPH1 // tryptophan hydroxylase 1 // 11p15.3-p14 // 7166 /// ENST00000417164 // TPH1 // tryptophan hydroxylase 1 // 11p15.3-p14 // 7166	-1.355	-1.29125	-0.11625	1.8148e-06	3.73431e-06	0.596678	0.0139006	0.00993481	0.869293	16736405	16736405	chr11	-	18039111	18063973	26
16667850	NM_000699 // AMY2A // amylase, alpha 2A (pancreatic) // 1p21 // 279 /// ENST00000414303 // AMY2A // amylase, alpha 2A (pancreatic) // 1p21 // 279 /// BC007060 // AMY2A // amylase, alpha 2A (pancreatic) // 1p21 // 279 /// ENST00000497748 // AMY2A // amylase, alpha 2A (pancreatic) // 1p21 // 279	-1.855	-1.135	-1.76125	0.00235635	0.0483764	0.00358639	0.224262	0.596307	0.17593	16667850	16667850	chr1	+	104159999	104168402	10
16761830	ENST00000266397 // ERP27 // endoplasmic reticulum protein 27 // 12p12.3 // 121506 /// NM_152321 // ERP27 // endoplasmic reticulum protein 27 // 12p12.3 // 121506 /// BC030218 // ERP27 // endoplasmic reticulum protein 27 // 12p12.3 // 121506	-1.2275	-1.0325	-0.4825	3.06996e-06	3.3826e-05	0.0259821	0.0164602	0.0403033	0.323822	16761830	16761830	chr12	-	15066969	15092016	26
17051601	NM_001868 // CPA1 // carboxypeptidase A1 (pancreatic) // 7q32 // 1357 /// ENST00000011292 // CPA1 // carboxypeptidase A1 (pancreatic) // 7q32 // 1357 /// AK291493 // CPA1 // carboxypeptidase A1 (pancreatic) // 7q32 // 1357 /// BC005279 // CPA1 // carboxypeptidase A1 (pancreatic) // 7q32 // 1357 /// BT007313 // CPA1 // carboxypeptidase A1 (pancreatic) // 7q32 // 1357 /// AK293366 // CPA1 // carbox…	-1.43375	-1.01625	-1.67625	0.00409533	0.0339605	0.00109101	0.26006	0.56167	0.111211	17051601	17051601	chr7	+	130020180	130027955	30
16872248	NM_001828 // CLC // Charcot-Leyden crystal galectin // 19q13.1 // 1178 /// ENST00000221804 // CLC // Charcot-Leyden crystal galectin // 19q13.1 // 1178 /// L01664 // CLC // Charcot-Leyden crystal galectin // 19q13.1 // 1178	-0.97625	-0.90625	0.04375	2.47305e-06	7.32724e-06	0.786072	0.0148801	0.0151102	0.941824	16872248	16872248	chr19	-	40221893	40228669	15
17051536	ENST00000222481 // CPA2 // carboxypeptidase A2 (pancreatic) // 7q32 // 1358 /// NM_001869 // CPA2 // carboxypeptidase A2 (pancreatic) // 7q32 // 1358 /// BC007009 // CPA2 // carboxypeptidase A2 (pancreatic) // 7q32 // 1358 /// ENST00000416698 // CPA2 // carboxypeptidase A2 (pancreatic) // 7q32 // 1358 /// ENST00000487259 // CPA2 // carboxypeptidase A2 (pancreatic) // 7q32 // 1358 /// ENST00000480…	-1.27875	-0.85625	-1.74	0.00474741	0.0480263	0.000290041	0.265966	0.596225	0.0730533	17051536	17051536	chr7	+	129906667	129929638	30
16976561	ENST00000446444 // UGT2B11 // UDP glucuronosyltransferase 2 family, polypeptide B11 // 4q13.2 // 10720 /// ENST00000513315 // UGT2B11 // UDP glucuronosyltransferase 2 family, polypeptide B11 // 4q13.2 // 10720	-0.75875	-0.83625	-0.54	0.00162937	0.00065719	0.0185568	0.205558	0.204864	0.289401	16976561	16976561	chr4	-	70065669	70080449	8
16961487	NM_000340 // SLC2A2 // solute carrier family 2 (facilitated glucose transporter), member 2 // 3q26.1-q26.2 // 6514 /// ENST00000314251 // SLC2A2 // solute carrier family 2 (facilitated glucose transporter), member 2 // 3q26.1-q26.2 // 6514 /// J03810 // SLC2A2 // solute carrier family 2 (facilitated glucose transporter), member 2 // 3q26.1-q26.2 // 6514 /// BC060041 // SLC2A2 // solute carrier fa…	-0.85875	-0.83375	-0.49	0.00976292	0.0117952	0.122341	0.309327	0.463993	0.539001	16961487	16961487	chr3	-	170714137	170744768	20
16908977	NM_003469 // SCG2 // secretogranin II // 2q35-q36 // 7857 /// ENST00000305409 // SCG2 // secretogranin II // 2q35-q36 // 7857 /// BC022509 // SCG2 // secretogranin II // 2q35-q36 // 7857 /// ENST00000421386 // SCG2 // secretogranin II // 2q35-q36 // 7857 /// ENST00000433889 // SCG2 // secretogranin II // 2q35-q36 // 7857	-0.865	-0.83	-0.04	2.49773e-06	4.59846e-06	0.77958	0.0148801	0.0107198	0.939356	16908977	16908977	chr2	-	224461658	224467221	25
16788739	NR_030266 // MIR376A2 // microRNA 376a-2 // 14q32.31 // 664615	-0.64125	-0.825	-0.83	0.0103195	0.00150525	0.00142611	0.311652	0.282619	0.119254	16788739	16788739	chr14	+	101506406	101506485	8
Upregulated known genes
17051370	NR_002187 // TPI1P2 // triosephosphate isomerase 1 pseudogene 2 // 7q32.1 // 286016 /// AK094894 // TPI1P2 // triosephosphate isomerase 1 pseudogene 2 // 7q32.1 // 286016	0.22875	0.50375	0.18125	0.151882	0.0033192	0.252448	0.631819	0.358801	0.674515	17051370	17051370	chr7	+	128695277	128697293	10
16916531	OTTHUMT00000077567 // OTTHUMG00000031681 // NULL // --- // --- /// OTTHUMT00000077567 // RP5-968J1.1 // NULL // --- // ---	0.41375	0.51125	0.2925	0.0193654	0.00491507	0.0891121	0.369923	0.388537	0.48839	16916531	16916531	chr20	-	1784662	1798252	19
16797583	AF067420 // IGHA1 // immunoglobulin heavy constant alpha 1 // 14q32.33 // 3493 /// BC073782 // IGHG1 // immunoglobulin heavy constant gamma 1 (G1m marker) // 14q32.33 // 3500 /// ENST00000454421 // IGHV3-64 // immunoglobulin heavy variable 3-64 // --- // ---	0.2725	0.51125	0.38875	0.0194322	8.85906e-05	0.00153169	0.370028	0.0761907	0.122574	16797583	16797583	chr14	-	107113741	107114274	10
16797667	NR_040094 // CT60 // cancer/testis antigen 60 (non-protein coding) // 15q11.2 // 348120 /// ENST00000553416 // CT60 // cancer/testis antigen 60 (non-protein coding) // 15q11.2 // 348120	0.43125	0.515	0.1375	0.0184373	0.00591776	0.428115	0.366018	0.408356	0.790899	16797667	16797667	chr15	+	21145767	21198633	10
16882790	ENST00000390278 // IGKV1D-42 // immunoglobulin kappa variable 1D-42 (non-functional) // --- // ---	0.19625	0.52375	-0.0675	0.197584	0.00167731	0.652649	0.677874	0.297255	0.891013	16882790	16882790	chr2	+	90229045	90229531	12
16807761	NR_036195 // MIR4310 // microRNA 4310 // --- // 100423013	0.50625	0.525	0.35375	0.00310016	0.00230019	0.0306299	0.24421	0.328879	0.34466	16807761	16807761	chr15	-	42158693	42158749	8
16964831	NR_039961 // MIR4798 // microRNA 4798 // --- // 100616471	0.17	0.53875	0.67125	0.493112	0.0371979	0.0111771	0.856039	0.573129	0.241939	16964831	16964831	chr4	+	7312177	7312251	8
17012140	ENST00000363440 // RNA5SP215 // RNA, 5S ribosomal pseudogene 215 // --- // ---	0.2275	0.5475	0.3475	0.365952	0.036268	0.172055	0.792051	0.571768	0.600349	17012140	17012140	chr6	+	121007767	121007888	6
16703603	ENST00000494304 // LYZL1 // lysozyme-like 1 // 10p12.1 // 84569	0.38375	0.555	0.3225	0.0495219	0.00632247	0.0949656	0.469534	0.409879	0.496661	16703603	16703603	chr10	+	29577990	29607257	10
16927752	ENST00000390298 // IGLV7-43 // immunoglobulin lambda variable 7-43 // --- // ---	0.26	0.5575	0.4475	0.182573	0.00708937	0.0265865	0.665512	0.421372	0.327017	16927752	16927752	chr22	+	22749356	22749827	9
16782028	ENST00000390489 // TRAJ48 // T cell receptor alpha joining 48 // --- // ---	0.3025	0.59625	0.5475	0.0546011	0.000548071	0.00124297	0.481558	0.198494	0.11459	16782028	16782028	chr14	+	22959479	22959541	8
16921823	ENST00000410986 // RNA5SP489 // RNA, 5S ribosomal pseudogene 489 // --- // ---	0.02125	0.6275	-0.3725	0.935706	0.0241022	0.165874	0.988764	0.528892		16921823	16921823	chr21	+	26574521	26574629	9
16724715	NM_024114 // TRIM48 // tripartite motif containing 48 // 11q11 // 79097 /// ENST00000417545 // TRIM48 // tripartite motif containing 48 // 11q11 // 79097 /// AF521869 // TRIM48 // tripartite motif containing 48 // 11q11 // 79097	0.445	0.65	0.20375	0.123355	0.0283641	0.471769	0.593592	0.543668	0.814277	16724715	16724715	chr11	+	55029658	55038595	8
16797542	BC009851 // IGHM // immunoglobulin heavy constant mu // 14q32.33 // 3507 /// ENST00000390621 // IGHV1-45 // immunoglobulin heavy variable 1-45 // --- // ---	0.7675	0.705	0.3125	0.00932593	0.0158244	0.261162	0.306442	0.493864	0.682016	16797542	16797542	chr14	-	106962931	106963424	10
16750595	NM_012404 // ANP32D // acidic (leucine-rich) nuclear phosphoprotein 32 family, member D // 12q13.11 // 23519 /// ENST00000266594 // ANP32D // acidic (leucine-rich) nuclear phosphoprotein 32 family, member D // 12q13.11 // 23519 /// BC069122 // ANP32D // acidic (leucine-rich) nuclear phosphoprotein 32 family, member D // 12q13.11 // 23519	0.29625	0.745	0.62375	0.180244	0.00197418	0.00773829	0.663354	0.311183	0.219875	16750595	16750595	chr12	+	48866448	48866843	10
16781997	ENST00000390474 // TRDJ4 // T cell receptor delta joining 4 // --- // ---	0.715	0.78875	0.74375	0.0229153	0.0130487	0.0184465	0.390351	0.475617	0.288773	16781997	16781997	chr14	+	22924241	22924288	8
16948835	NR_030410 // MIR1224 // microRNA 1224 // 3q27.1 // 100187716	0.75375	0.895	0.41125	0.0393208	0.0161235	0.246025	0.442782	0.497334	0.669141	16948835	16948835	chr3	+	183959193	183959277	5
